# Supplementary material for: Early detection of neutralizing antibodies against SARS-CoV-2 in COVID-19 patients in Thailand
Source: PLoS One. 2021 Feb 12;16(2):e0246864. doi: 10.1371/journal.pone.0246864 (PMC7880427; doi:10.1371/journal.pone.0246864)
Supplement: S1 Dataset — (XLSX) [file pone.0246864.s008.xlsx]

## Sheet: Summary June6 2020
PID	Day after onset of symptoms	sex (0 = female, male=1)	Age	CT from PCR	Severity (0=asymptomatic, 1= mild, 2= moderate, 3= severe, 4= critical)		Neutralization Ab (sVNT)		IgM (cutoff 0.6)		IgG (cutoff 0.2)	Collected date
25300/63	11	1	76	12.89	4	85.4	Positive	1.02314	Positive	0.5478	Positive	2020-03-20
25300/63	13					87.515	Positive	1.14389	Positive	1.23698	Positive	2020-03-22
25300/63	15					87.73	Positive	1.20009	Positive	1.14389	Positive	2020-03-24
25300/63	19					93.45	Positive	1.35699	Positive	1.20009	Positive	2020-03-28
25300/63	27					93.77	Positive	1.23698	Positive	408.143	Positive	2020-05-04
102478/61	6	1		26.39	4	90.9	Positive	0.8741	Positive	0.44698	Positive	2020-03-16
102478/61	11					92.85	Positive	0.06	Negative	1.773	Positive	2020-05-21
27961/63	2	1		14.06	1	87.87	Positive	0.8741	Positive	0.49541	Positive	2020-03-22
24369/63	2	1		14.61	1	84.1559	Positive	0.98532	Positive	0.32092	Positive	2020-03-13
24369/63	9					84.155	Positive	0.752904	Positive	0.49741	Positive	2020-03-20
24369/63	11					84.3712	Positive	0.985321	Positive	0.31656	Positive	2020-03-22
24903/63	3	0		34.88	1	95.8718	Positive	0.78962	Positive	0.583616	Positive	2020-03-14
25172/63	3	1		16.47	1	94.8757	Positive	0.98412	Positive	0.810379	Positive	2020-03-15
25172/63	10					93.3087	Positive	0.8963	Positive	0.85327	Positive	2020-03-21
25172/63	9					93.412	Positive	0.885324	Positive	0.826594	Positive	2020-03-20
32774/63	14	0		26.75	1	95.6155	Positive	1.05925	Positive	0.888077	Positive	2020-03-16
25749/63	9			19.74	1	96.6056	Positive	1.1103	Positive	0.687535	Positive	2020-03-16
25699/63	10	1		19.68	2	47.12	Positive	1.212	Positive	0.48963	Positive	2020-03-24
25699/63	2					35.2165	Positive	1.21111	Positive	1.31218	Positive	2020-03-16
25699/63	12					34.1575	Positive	1.22691	Positive	1.33363	Positive	2020-03-26
25699/63	16					35.5014	Positive	0.9841	Positive	1.30641	Positive	2020-03-30
25713/63	3	1	50	26.76	4	63.625	Positive	0.69985	Positive	0.73677	Positive	2020-03-16
25713/63	9					86.645	Positive	1.34693	Positive	0.68741	Positive	2020-03-22
25752/63	9		32	22.32	2	72.1696	Positive	0.7452	Positive	0.5637	Positive	2020-03-16
26527/63	6		18	23.07	1	29.647	Positive	0.99863	Positive	1.42499	Positive	2020-03-18
26527/63	8					28.4137	Positive	0.64458	Positive	1.44997	Positive	2020-03-20
26527/63	9					61.939	Positive	1.29053	Positive	1.77092	Positive	2020-03-21
26563/63	9	0	24	25.42	3	92.725	Positive	0.9632	Positive	0.50031	Positive	2020-03-18
26563/63	12					97.3317	Positive	1.09053	Positive	1.05405	Positive	2020-03-21
26563/63	16					95.417	Positive	1.19	Positive	1.09283	Positive	2020-03-25
26563/63	18					96.8901	Positive	0.88541	Positive	1.06299	Positive	2020-03-27
26446/63	4	0	35	15.97	1	41.655	Positive	0.87252	Positive	0.45621	Positive	2020-03-18
26446/63	7					68.932	Positive	1.18523	Positive	1.62928	Positive	2020-03-21
1827/61	4	0	47	23.17	1	32.7635	Positive	1.17652	Positive	1.36187	Positive	2020-03-18
1827/61	7					33.4856	Positive	1.16781	Positive	1.34724	Positive	2020-03-21
1827/61	8					43.3622	Positive	1.1591	Positive	1.14719	Positive	2020-03-22
1827/61	10					49.2146	Positive	1.15039	Positive	1.02865	Positive	2020-03-24
26432/63	2	1	25	0	1	65.4567	Positive	1.03987	Positive	0.69967	Positive	2020-03-18
26432/63	5					64.7457	Positive	1.05358	Positive	0.71407	Positive	2020-03-21
26120/63	3	1	37	36.26	1	21.3018	Positive	1.06729	Positive	1.59402	Positive	2020-03-18
26120/63	5					22.7301	Positive	1.08099	Positive	1.56509	Positive	2020-03-20
26120/63	6					44.8912	Positive	1.0947	Positive	1.61622	Positive	2020-03-21
76881/61	8	1	30	29.83		73.7957	Positive	0.986521	Positive	0.530764	Positive	2020-03-19
76881/61	11					73.6605	Positive	0.994562	Positive	0.533503	Positive	2020-03-22
76881/61	12					73.8161	Positive	1.0026	Positive	0.53035	Positive	2020-03-23
76881/61	15					73.9285	Positive	1.01064	Positive	0.528074	Positive	2020-03-26
27481/63	2	0	48	27.91	3	68.1834	Positive	1.01869	Positive	0.644441	Positive	2020-03-22
27481/63	3					69.5589	Positive	1.02673	Positive	0.61658	Positive	2020-03-23
27481/63	7					66.9719	Positive	1.03477	Positive	0.66898	Positive	2020-03-27
27481/63	9					67.259	Positive	1.04281	Positive	0.663165	Positive	2020-03-29
27481/63	13					70.3266	Positive	1.4587	Positive	0.60103	Positive	2020-04-02
27481/63	15					69.4439	Positive	1.521	Positive	0.61891	Positive	2020-04-04
27481/63	17					70.3718	Positive	1.5833	Positive	0.600115	Positive	2020-04-06
27481/63	19					71.1706	Positive	1.6456	Positive	0.583936	Positive	2020-04-08
27648/63	2	0	23	17.1	1	87.7862	Positive	0.8423	Positive	0.547389	Positive	2020-03-20
27648/63	4					73.4429	Positive	1.2147	Positive	0.53791	Positive	2020-03-22
27648/63	6					62.7195	Positive	1.25987	Positive	0.55511	Positive	2020-03-24
25654/63	5	1	32	15.7	1	91.3833	Positive	1.30504	Positive	1.17453	Positive	2020-03-20
25654/63	8					91.8297	Positive	1.35021	Positive	1.16549	Positive	2020-03-23
336233/57	1	0	52	31.68	2	91.88	Positive	1.36958	Positive	0.44563	Positive	2020-03-20
336233/57	3					92.288	Positive	1.39538	Positive	1.15621	Positive	2020-03-22
336233/57	5					92.2763	Positive	0.95412	Positive	1.15644	Positive	2020-03-24
336233/57	9					92.6542	Positive	1.48572	Positive	1.18491	Positive	2020-03-28
336233/57	11					92.7044	Positive	1.53089	Positive	1.22549	Positive	2020-03-30
336233/57	12					93.7703	Positive	0.981552	Positive	1.25332	Positive	2020-04-03
27520/63	1	1	39	18.87	2	89.12	Positive	0.8741	Positive	0.531	Positive	2020-03-21
27520/63	2					90.1402	Positive	1.21456	Positive	1.21116	Positive	2020-03-22
27520/63	3					90.3486	Positive	1.54123	Positive	1.10114	Positive	2020-03-23
27520/63	7					90.2411	Positive	1.00489	Positive	1.08289	Positive	2020-03-27
27520/63	9					90.7463	Positive	1.12347	Positive	1.06004	Positive	2020-03-29
26809/63	5	0	21	18.67	1	42.551	Positive	0.65123	Positive	1.16362	Positive	2020-03-21
28028/63	3	1	27	15.17	1	47.5785	Positive	0.9499	Positive	1.06179	Positive	2020-03-21
26529/63	9	1	51	27.98	2	95.522	Positive	1.56285	Positive	0.390118	Positive	2020-03-21
26529/63	13					83.4297	Positive	1.63242	Positive	0.33347	Positive	2020-03-25
26529/63	19					83.3496	Positive	0.7456	Positive	0.33508	Positive	2020-03-31
27961/63	2	1	27	14.06	1	91.068	Positive	0.9852	Positive	0.457975	Positive	2020-03-24
28396/63	2	1	59	21.11	3	85.315	Positive	0.75563	Positive	0.421	Positive	2020-03-22
28396/63	6					71.2848	Positive	1.84115	Positive	0.57788	Positive	2020-03-26
28396/63	10					88.2029	Positive	1.14456	Positive	0.593741	Positive	2020-03-30
28396/63	12					96.9564	Positive	1.3687	Positive	0.61251	Positive	2020-04-01
300789/57	7	0	33	27.35	1	79.4288	Positive	1.56781	Positive	0.413986	Positive	2020-03-23
300789/57	8					84.3877	Positive	1.1591	Positive	0.41419	Positive	2020-03-23
300789/57	10					97.0698	Positive	0.98523	Positive	0.45897	Positive	2020-03-26
25715/63	4	1	28	16.56	1	97.3474	Positive	0.7562	Positive	0.53382	Positive	2020-03-23
28450/63	3	1	48	17.09	4	69.005	Positive	0.98741	Positive	0.9871	Positive	2020-03-24
28450/63	7					79.3642	Positive	1.0358	Positive	1.04153	Positive	2020-03-28
28450/63	11					88.5223	Positive	1.5412	Positive	1.23098	Positive	2020-03-30
28450/63	13					87.1404	Positive	0.98521	Positive	1.25879	Positive	2020-03-31
28450/63	14					93.48	Positive	1.31215	Positive	1.31215	Positive	2020-04-03
28450/63	24					82.5297	Positive	0.99752	Positive	1.35158	Positive	2020-04-13
28450/63	27					97.115	Positive	1.2147	Positive	1.04559	Positive	2020-04-16
28292/63	2	1	38	18.73	1	94.7715	Positive	1.00983	Positive	1.10522	Positive	2020-03-24
28574/63	4	0	23	33.2	2	97.391	Positive	1.02214	Positive	0.525054	Positive	2020-03-24
28574/63	10					96.6956	Positive	1.03445	Positive	0.665002	Positive	2020-04-02
21965/62	2	0	36	33.42	1	91.4981	Positive	1.04676	Positive	0.771096	Positive	2020-03-24
28345/63	4	0	52	19.53	2	71.842	Positive	1.3541	Positive	0.566665	Positive	2020-03-24
28345/63	6					95.2135	Positive	1.2478	Positive	0.596325	Positive	2020-03-26
28345/63	10					94.4116	Positive	1.45698	Positive	0.612464	Positive	2020-03-30
28345/63	12					94.3445	Positive	1.11247	Positive	0.613815	Positive	2020-04-01
25300/63	2	0	25	19.8	2	88.78	Positive	0.96385	Positive	0.48741	Positive	2020-03-24
69302/60	4					73.3735	Positive	0.99852	Positive	0.535846	Positive	2020-03-26
69302/60	7					97.0149	Positive	0.87412	Positive	0.0600741	Positive	2020-03-29
69302/60	10					96.6355	Positive	0.778963	Positive	0.0677095	Positive	2020-04-01
60704/60	3	0	38	34.88	1	97.919	Positive	1.45687	Positive	0.670419	Positive	2020-03-25
60704/60	5					91.6311	Positive	1.36985	Positive	0.68419	Positive	2020-03-27
28946/63	5	0	35	18.25	1	98.1962	Positive	1.23579	Positive	0.363002	Positive	2020-03-26
26445/63	3	0	39	18.3	2	74.7642	Positive	1.24569	Positive	0.507858	Positive	2020-03-26
26445/63	5					91.7236	Positive	1.35689	Positive	0.511287	Positive	2020-03-28
28927/63	3	1	40	20.61	1	97.1095	Positive	1.46809	Positive	0.581694	Positive	2020-03-26
29255/63	3	0	20	35.19	1	96.8277	Positive	1.57929	Positive	0.638418	Positive	2020-03-27
72400/54	3	1	35	34.89	1	90.7213	Positive	1.69049	Positive	0.518673	Positive	2020-03-27
29204/63	1	0	21	36.22	1	19.1175	Negative	0.89874	Positive	1.62772	Positive	2020-03-27
29204/63	3					25.2483	Positive	1.24567	Positive	1.50434	Positive	2020-03-29
29200/63	4	1	32	35.91	1	18.8482	Negative	1.69874	Positive	1.63314	Positive	2020-03-27
29544/63	5	0	23	15.12	1	51.8438	Positive	0.998741	Positive	0.96912	Positive	2020-03-28
30220/63	6	0	36	36.29	2	50.2581	Positive	0.789633	Positive	1.00103	Positive	2020-03-29
30220/63	7					50.0847	Positive	0.89874	Positive	1.00452	Positive	2020-03-30
30220/63	24					53.6292	Positive	1.24567	Positive	0.93319	Positive	2020-04-16
30226/63	6	0	36	13.97	2	58.2718	Positive	1.69874	Positive	0.83976	Positive	2020-03-29
30226/63	9					88.2675	Positive	0.998741	Positive	0.83611	Positive	2020-04-01
30228/63	4	1	36	21.49	1	92.7019	Positive	0.987456	Positive	0.94687	Positive	2020-03-30
30386/63	1	0	41	19.43	2	52.6632	Positive	0.87456	Positive	0.95263	Positive	2020-03-31
30386/63	3					89.0558	Positive	0.77456	Positive	0.820246	Positive	2020-04-03
30177/63	4	1	36	22.66	4	54.3006	Positive	1.02355	Positive	0.919677	Positive	2020-03-31
30177/63	7					48.9264	Positive	1.05562	Positive	1.02783	Positive	2020-04-02
30177/63	11					75.4671	Positive	1.3541	Positive	1.04937	Positive	2020-04-06
30177/63	16					75.59	Positive	1.24789	Positive	1.04912	Positive	2020-04-11
30177/63	32					75.6337	Positive	1.14168	Positive	1.11904	Positive	2020-04-26
30002/63	2	1	54	12.63	3	36.0789	Positive	1.4237	Positive	1.28638	Positive	2020-04-01
30002/63	6					27.9098	Positive	1.27752	Positive	1.25078	Positive	2020-04-05
30002/63	8					44.3708	Positive	1.13135	Positive	1.11951	Positive	2020-04-07
30002/63	11					49.6882	Positive	1.11457	Positive	1.1125	Positive	2020-04-10
30618/63	3	1	21	27.69	1	30.4172	Positive	0.8741	Positive	0.40032	Positive	2020-04-01
30618/63	6	1				88.3292	Positive	0.998741	Positive	0.423487	Positive	2020-04-04
30417/63	1	0	31	34.63	1	91.2312	Positive	1.2358	Positive	0.876467	Positive	2020-04-02
30417/63	2					92.8539	Positive	1.01255	Positive	0.843812	Positive	2020-04-03
83607/55	5	0	47	26.78	2	48.276	Positive	0.887451	Positive	1.04092	Positive	2020-04-02
30665/63	8	1	38	27.69	4	82.0783	Positive	1.00146	Positive	0.360665	Positive	2020-04-02
30665/63	10					86.2372	Positive	1.53214	Positive	0.37697	Positive	2020-04-04
30665/63	15					92.6204	Positive	1.26314	Positive	0.374851	Positive	2020-04-09
31055/63	1	1	6	20.91	1	96.2924	Positive	1.41234	Positive	0.746136	Positive	2020-04-04
29752/63	14	0	41	26.28	4	47.8024	Positive	0.6987	Positive	1.05045	Positive	2020-04-05
29752/63	18					92.4819	Positive	1.23241	Positive	1.1513	Positive	2020-04-09
31335/63	7	0	33	25.32	2	86.2784	Positive	0.885412	Positive	1.27614	Positive	2020-04-05
31335/63	12					84.483	Positive	1.32145	Positive	1.29398	Positive	2020-04-10
31351/63	5	0	70	16.75	1	91.7989	Positive	0.98745	Positive	0.416504	Positive	2020-04-05
31351/63	8					93.5031	Positive	0.986321	Positive	0.413075	Positive	2020-04-08
31351/63	9					92.2626	Positive	0.79852	Positive	0.415571	Positive	2020-04-09
24224/63	2	0	33	14.49	1	90.3779	Positive	1.2037	Positive	0.563111	Positive	2020-03-13
24224/63	13					91.785	Positive	1.2845	Positive	0.5961	Positive	2020-03-22
66796/36	6	0	50	25.82	2	85.8	Positive	0.75563	Positive	0.4781	Positive	2020-03-21
66796/36	8					88.037	Positive	0.793214	Positive	0.596332	Positive	2020-03-23
66796/36	10					89.7969	Positive	0.882146	Positive	0.599875	Positive	2020-03-27
26628/63	1	0	29	15.2	1	42.001	Positive	1.1157	Positive	1.17936	Positive	2020-03-08
26628/63	13					55.2198	Positive	1.15699	Positive	1.2857	Positive	2020-03-20
26628/63	15					89.6393	Positive	1.45741	Positive	1.23699	Positive	2020-03-22
23265/63	5	0	29	18.06	1	92.9504	Positive	1.21075	Positive	1.15686	Positive	2020-03-11
23265/63	15					92.94	Positive	1.8532	Positive	0.998456	Positive	2020-03-21
23653/63	0	1	36	15.62	1	60.607	Positive	1.2621	Positive	0.85685	Positive	2020-03-12
23653/63	8					61.605	Positive	1.56411	Positive	0.800124	Positive	2020-03-20
24908/63	1	1	23	12.24	1	91.1196	Positive	0.856974	Positive	1.18699	Positive	2020-03-15
24908/63	9					92.1492	Positive	0.985631	Positive	1.22035	Positive	2020-03-23
24908/63	13					94.4208	Positive	1.00259	Positive	1.2257	Positive	2020-03-27
25701/63	1	0	26	33.18	2	92.7304	Positive	1.16134	Positive	1.14725	Positive	2020-03-16
25701/63	8					95.1867	Positive	1.21239	Positive	1.59749	Positive	2020-03-23
25701/63	10					95.0681	Positive	1.24699	Positive	1.59846	Positive	2020-03-25
25164/63	2	1	25	16.51	1	51.4309	Positive	0.901237	Positive	1.12346	Positive	2020-03-17
25164/63	5					55.7231	Positive	0.899635	Positive	0.91231	Positive	2020-03-20
25164/63	8					75.923	Positive	1.2512	Positive	1.15641	Positive	2020-03-23
25164/63	10					77.2046	Positive	1.20112	Positive	1.19856	Positive	2020-03-25
25164/63	14					78.8651	Positive	1.21456	Positive	1.17896	Positive	2020-03-29
26447/63	3	0	24	20.13	2	90.888	Positive	1.0123	Positive	0.60562	Positive	2020-03-18
26447/63	5					91.1455	Positive	1.11231	Positive	0.596853	Positive	2020-03-20
26447/63	6					91.2015	Positive	1.1456	Positive	0.60131	Positive	2020-03-21
26447/63	12					92.2434	Positive	1.1241	Positive	0.611454	Positive	2020-03-27
26447/63	15					93.96	Positive	1.14563	Positive	0.61479	Positive	2020-03-31
26447/63	19					95.1534	Positive	1.14563	Positive	0.614356	Positive	2020-02-04
26469/63	1	0	32	22.25	1	11.52	Negative	1.2355	Positive	0.21	Positive	2020-03-18
26469/63	3					32.9193	Positive	1.02616	Positive	0.35871	Positive	2020-03-20
27481/63	2	0	48	27.91	3	90.025	Positive	1.02314	Positive	0.6123	Positive	2020-03-20
137567/46	2		43	28.19	3	87.3865	Positive	0.99123	Positive	0.986984	Positive	2020-03-21
137567/46	3					87.7189	Positive	1.09963	Positive	1.19856	Positive	2020-03-22
137567/46	5					88.9133	Positive	1.04237	Positive	1.09315	Positive	2020-03-24
137567/46	9					89.8629	Positive	1.0457	Positive	1.08457	Positive	2020-03-28
137567/46	11					90.4666	Positive	1.18049	Positive	1.09563	Positive	2020-03-30
137567/46	15					91.627	Positive	1.12456	Positive	1.10236	Positive	2020-04-03
137567/46	17					92.6097	Positive	1.49548	Positive	1.10985	Positive	2020-04-05
28450/63	3	1	48	17.09	4	66.6256	Positive	0.998357	Positive	0.889635	Positive	2020-03-23
28450/63	4					69.005	Positive	0.98741	Positive	0.9871	Positive	2020-03-24
28450/63	8					79.3642	Positive	1.0358	Positive	1.04153	Positive	2020-03-28
28450/63	10					88.5223	Positive	1.5412	Positive	1.23098	Positive	2020-03-30
28450/63	11					87.1404	Positive	0.98521	Positive	1.25879	Positive	2020-03-31
28450/63	14					93.48	Positive	1.31215	Positive	1.31215	Positive	2020-04-03
28450/63	27					82.5297	Positive	0.99752	Positive	1.35158	Positive	2020-04-13
28450/63	30					97.115	Positive	1.2147	Positive	1.04559	Positive	2020-04-16
29273/63	9	1	54	23.56	2	88.1159	Positive	1.25896	Positive	1.22156	Positive	2020-03-27
29273/63	11					90.1753	Positive	1.79365	Positive	1.25699	Positive	2020-03-29
29273/63	15					90.8854	Positive	1.83639	Positive	1.29964	Positive	2020-04-02
5416/39	2	0	24	23.94	3	89.744	Positive	0.901239	Positive	0.75641	Positive	2020-03-29
5416/39	6					90.8868	Positive	0.899862	Positive	0.84562	Positive	2020-04-02
5416/39	7					91.702	Positive	0.912368	Positive	0.886896	Positive	2020-04-03
96025/62	4	1	57	22.29	4	91.7021	Positive	1.04561	Positive	0.556985	Positive	2020-04-04
96025/62	7					95.1798	Positive	1.08963	Positive	0.579341	Positive	2020-04-11
30416/63		0				62.0675	Positive	0.895631	Positive	0.716985	Positive	2020-04-01
30720/63	1	1	46	29.98	3	78.5967	Positive	1.04564	Positive	1.04236	Positive	2020-04-02
30720/63	3					85.4819	Positive	1.0437	Positive	1.03265	Positive	2020-04-04
30720/63	5					90.5507	Positive	1.03999	Positive	1.0457	Positive	2020-04-06
30720/63	10					92.4011	Positive	1.05698	Positive	1.03456	Positive	2020-04-11
30720/63	12					94.7641	Positive	1.49856	Positive	1.04956	Positive	2020-04-13
31054/63	1	1	34	14.24	1	73.8366	Positive	0.812369	Positive	0.847963	Positive	2020-04-04
31054/63	3					90.1807	Positive	0.819635	Positive	0.856931	Positive	2020-04-06
31327/63	2	0	50	19.68	2	40.9916	Positive	1.14564	Positive	1.14563	Positive	2020-04-05
31327/63	4					43.1117	Positive	1.1957	Positive	1.14937	Positive	2020-04-08
31327/63	6					46.4087	Positive	1.19656	Positive	1.2564	Positive	2020-04-10
327510/57	8	1	58	29.18	3	53.3852	Positive	1.23655	Positive	0.65496	Positive	2020-04-05
327510/57	13					86.1759	Positive	1.23655	Positive	0.6578	Positive	2020-04-10
327510/57	18					95.4469	Positive	1.36987	Positive	0.66412	Positive	2020-04-15
17192/61	7	1	49	24.9	3	96.207	Positive	0.78963	Positive	0.7451	Positive	2020-04-09
17192/61	10					81.005	Positive	1.14563	Positive	0.7321	Positive	2020-04-12
17192/61	15					95.6627	Positive	1.12549	Positive	0.7896	Positive	2020-04-17
17192/61	21					96.2141	Positive	1.10535	Positive	0.78888	Positive	2020-04-23
31749/63		1				94.6079	Positive	1.08521	Positive	0.69874	Positive	2020-04-10
31749/63						96.9124	Positive	1.06507	Positive	0.6321	Positive	2020-04-15
31749/63						96.6527	Positive	0.745625	Positive	0.69001	Positive	2020-04-20
31666/63	3	1	43	30.7	3	37.4601	Positive	1.02478	Positive	0.7569	Positive	2020-04-10
31666/63	8					96.5261	Positive	0.98751	Positive	0.73124	Positive	2020-04-15
9182/52	1	0	74	15.2	3	42.3923	Positive	1.28418	Positive	0.881	Positive	2020-04-11
9182/52	4					41.9406	Positive	1.16172	Positive	0.8012	Positive	2020-04-14
9182/52	9					53.5972	Positive	1.03926	Positive	0.8258	Positive	2020-04-19
9182/52	14					96.9123	Positive	0.916797	Positive	0.83614	Positive	2020-04-24
31972/63	11	0	49	24.93	2	49.1131	Positive	0.794334	Positive	0.44561	Positive	2020-04-12
31972/63	14					88.6462	Positive	0.671872	Positive	0.44931	Positive	2020-04-15
111827/55	1	0	38	31.1	2	59.0404	Positive	1.54941	Positive	0.805373	Positive	2020-04-13
111827/55	11					73.2315	Positive	1.2147	Positive	0.826339	Positive	2020-04-23
33181/63						71.3967	Positive	1.42695	Positive	0.562416	Positive	2020-04-19
84145/59	9	0	34	18.22	4	92.8552	Positive	1.21111	Positive	0.87552	Positive	2020-04-13
84145/59	13					93.2323	Positive	0.88456	Positive	0.83307	Positive	2020-04-17
32476/63	1	0	11	24.32	1	23.616	Positive	1.20394	Positive	0.50191	Positive	2020-04-14
24567/42	5	0	38	28.03	1	80.7707	Positive	0.98741	Positive	0.378098	Positive	2020-04-14
24567/42	6					83.2894	Positive	1.19318	Positive	0.328575	Positive	2020-04-15
30665/63	8	1	38	27.69	4	96.6844	Positive	1.19677	Positive	0.365194	Positive	2020-04-14
32785/63	1		35	0	3	79.762	Positive	1.1896	Positive	0.319773	Positive	2020-04-15
32785/63	7					91.0201	Positive	1.1237	Positive	0.309379	Positive	2020-04-22
32785/63	9					93.4576	Positive	0.87412	Positive	0.304634	Positive	2020-04-24
32884/63	1	0	24	21.93	1	44.2765	Positive	1.32212	Positive	1.09567	Positive	2020-03-16
32880/63	1	0	24	22.8	1	64.49	Positive	0.98741	Positive	0.69822	Positive	2020-03-16
32775/63		0				41.2027	Positive	1.18418	Positive	0.515611	Positive	2020-04-16
32775/63						76.9246	Positive	1.23995	Positive	0.453723	Positive	2020-04-19
32775/63						92.6666	Positive	0.8741	Positive	0.444194	Positive	2020-04-24
32776/63						34.757	Positive	0.987413	Positive	0.628285	Positive	2020-03-16
32776/63						66.6997	Positive	1.11259	Positive	0.654771	Positive	2020-04-18
32776/63						85.5114	Positive	1.65479	Positive	0.928489	Positive	2020-04-19
32776/63						94.395	Positive	1.34095	Positive	0.911021	Positive	2020-04-20
32776/63						96.34	Positive	0.98741	Positive	0.971965	Positive	2020-04-24
32776/63						94.3086	Positive	0.874123	Positive	0.972408	Positive	2020-04-26
33019/63	1	0	49	26.44	3	46.1624	Positive	1.02629	Positive	1.05859	Positive	2020-04-18
33019/63	3					56.4698	Positive	1.1764	Positive	0.855918	Positive	2020-04-20
33019/63	8					62.8147	Positive	0.98741	Positive	0.731161	Positive	2020-04-25
32875/63	2	1	24	16.5	1	46.242	Positive	0.789654	Positive	1.05702	Positive	2020-04-19
32875/63	5					65.376	Positive	1.24292	Positive	1.06808	Positive	2020-04-21
31090/63	5	1	69	25.14	2	66.0146	Positive	0.874662	Positive	0.745641	Positive	2020-04-03
31090/63	6					70.5844	Positive	0.884239	Positive	0.755463	Positive	2020-04-04
31090/63	7					77.5769	Positive	0.89637	Positive	0.7256	Positive	2020-04-05
31090/63	9					79.9187	Positive	0.940001	Positive	0.759874	Positive	2020-04-07

## Sheet: CT > 36
HN	Day after onset of symptoms	sex (0 = female, male=1)	Age	CT from PCR	Severity (0=asymptomatic, 1= mild, 2= moderate, 3= severe, 4= critical)		Neutralization Ab (sVNT)		IgM (cutoff 0.6)		IgG (cutoff 0.2)	Collected date
26120/63	3	1	37	36.26	1	21.3018	Positive	1.06729	Positive	1.59402	Positive	2020-03-18
30220/63	6	0	36	36.29	2	50.2581	Positive	0.789633	Positive	1.00103	Positive	2020-03-29

## Sheet: CT > 30
PID			Age	CT		%sVNT
336233/57	1	0	52	31.68	2	91.88	Positive	1.36958	Positive	0.44563	Positive	2020-03-20
28574/63	4	0	23	33.2	2	97.391	Positive	1.02214	Positive	0.525054	Positive	2020-03-24
21965/62	2	0	36	33.42	1	91.4981	Positive	1.04676	Positive	0.771096	Positive	2020-03-24
60704/60	3	0	38	34.88	1	97.919	Positive	1.45687	Positive	0.670419	Positive	2020-03-25
29255/63	3	0	20	35.19	1	96.8277	Positive	1.57929	Positive	0.638418	Positive	2020-03-27
72400/54	3	1	35	34.89	1	90.7213	Positive	1.69049	Positive	0.518673	Positive	2020-03-27
29200/63	4	1	32	35.91	1	18.8482	Negative	1.69874	Positive	1.63314	Positive	2020-03-27
30220/63	6	0	36	36.29	2	50.2581	Positive	0.789633	Positive	1.00103	Positive	2020-03-29
30417/63	1	0	31	34.63	1	91.2312	Positive	1.2358	Positive	0.876467	Positive	2020-04-02
25701/63	1	0	26	33.18	2	92.7304	Positive	1.16134	Positive	1.14725	Positive	2020-03-16
31666/63	3	1	43	30.7	3	37.4601	Positive	1.02478	Positive	0.7569	Positive	2020-04-10
111827/55	1	0	38	31.1	2	59.0404	Positive	1.54941	Positive	0.805373	Positive	2020-04-13
26120/63	3	1	37	36.26	1	21.3018	Positive	1.06729	Positive	1.59402	Positive	2020-03-18
30220/63	6	0	36	36.29	2	50.2581	Positive	0.789633	Positive	1.00103	Positive	2020-03-29
26120/63	3	1	37	36.26	1	21.3018	Positive	1.06729	Positive	1.59402	Positive	2020-03-18

## Sheet: Sheet2
PID	Age	CT	%sVNT
CT from RT-PCR >30
336233/57	52	31.68	91.88
28574/63	23	33.2	97.391
21965/62	36	33.42	91.4981
60704/60	38	34.88	97.919
29255/63	20	35.19	96.8277
72400/54	35	34.89	90.7213
29200/63	32	35.91	18.8482
30220/63	36	36.29	50.2581
30417/63	31	34.63	91.2312
25701/63	26	33.18	92.7304
31666/63	43	30.7	37.4601
111827/55	38	31.1	59.0404
26120/63	37	36.26	21.3018
CT from RT-PCR > 36
30220/63	36	36.29	50.2581
26120/63	37	36.26	21.3018
